# Supplementary material for: Common Variants in the TYR Gene with Unclear Pathogenicity as the Cause of Oculocutaneous Albinism in a Cohort of Russian Patients
Source: Biomedicines. 2024 Oct 1;12(10):2234. doi: 10.3390/biomedicines12102234 (PMC11505592; doi:10.3390/biomedicines12102234)
Supplement: Supplementary file 1 [file biomedicines-12-02234-s001.zip]

Archive with 1 entries (1 files):
- biomedicines-3154718-supplementary.pdf
